# Supplementary material for: Vector-borne disease surveillance and control resource needs in Colorado public health organizations
Source: PLoS One. 2026 Apr 20;21(4):e0347142. doi: 10.1371/journal.pone.0347142 (PMC13095035; doi:10.1371/journal.pone.0347142)
Supplement: S1 Data — (XLSX) [file pone.0347142.s004.xlsx]

## Sheet: Survey_Data_clean
Location	County_type	Population_size	Job_role	Education	Years_exp	Conduct_surveillance	Surveillance_type	GIS	Vector_control	Surveillance_year	Insecticide_spray	Wolbachia	Insect_resist_testing	Prepared_climate	Knowledge_climate	Experience_climate	Resources_climate	Partnerships_climate_risks	Partnerships_climate_vulnerability	Outreach_climate	Community_ed_climate	Testing_equip	Insect_app	Training_modality	testing_desired	Disease_surveillance	Disease_control	Data_management	Community_outreach	Public_education	Policy	WNV	SFGR	Lyme	Dengue	Plague	Tularemia	Mosquitos	Outside_Lab	School_based	Media	Social_Media	Website	Insecticide_resist_testing_desired	Pathogen_testing_desired	Barriers_VBD	Training_desired	Natural_disaster_funding
County	Urban	100,000+	Epidemiologist	Masters degree	0-5 years	No		Yes	None		No	Dont know/unsure	No	No	Dont know/unsure	No	No	Dont know/unsure	Dont know/unsure	Yes	Yes	Not applicable	Not applicable	In person, onsite training	Pathogen testing	y	y	y	n	y	n	y	y	y	y	n	n	n	n	y	y	y	y	n	y	Resources	Vector surveillance	Dont know/unsure
County	Urban	100,000+	Epidemiologist	Masters degree	0-5 years	No		Yes	None		No	Dont know/unsure	No	Dont know/unsure	Yes	Dont know/unsure	Dont know/unsure	Yes	Dont know/unsure	No	No	Not applicable	Not applicable	In person, onsite training	Dont know/unsure	y	n	n	n	y	n	y	y	y	y	n	n	n	n	n	n	n	n	n	n	Other	Dont know/unsure	Dont know/unsure
Other	Urban	100,000+	Epidemiologist	Doctoral or professional degree (MD, DO, PharmD, etc.)	0-5 years	Yes	Vector collections	No	None	All year	No	Dont know/unsure	Dont know/unsure	No	No	No	No	Dont know/unsure	Yes	No	Dont know/unsure	No	Not applicable	In person, onsite training	Insecticide resistance testing	y	y	y	y	y	n	y	y	n	y	y	y	n	y	n	n	n	n	y	y	Resources	Vector control	Dont know/unsure
County	Urban	100,000+	Environmental Health Role	Bachelors degree	10+ years	Yes	Pathogen testing	Yes	Mosquitos	All year	Yes	No	No	Dont know/unsure	Dont know/unsure	Dont know/unsure	Dont know/unsure	Yes	No	Yes	No	Yes	Yes	Online webinar	Insecticide resistance testing	y	y	y	y	y	y	y	n	n	n	n	n	y	y	n	n	y	y	y	n	Personnel Funds	Other	Within 72 hours
County	Rural	10-50,000	Epidemiologist	Masters degree	6-10 years	Yes	Vector collections	Yes	Mosquitos	Summer	No	Dont know/unsure	No	No	No	No	No	Yes	Yes	Yes	Yes	Not applicable	Not applicable	Multiple day workshop, offsite	Pathogen testing	y	y	y	y	y	n	y	n	y	n	n	n	y	n	n	y	y	y	n	y	Resources	Vector surveillance	Dont know/unsure
County	Frontier	<10,000	Public Health Nurse	Masters degree	10+ years	No		No	None		No	Dont know/unsure	No	No	No	No	No	Yes	Yes	No	Yes	Not applicable	Not applicable	Other	Dont know/unsure	y	y	y	y	y	n	n	n	n	n	n	n	n	y	n	n	n	n	n	n	Resources	Vector surveillance	Dont know/unsure
County	Urban	100,000+	Epidemiologist	Masters degree	0-5 years	No		Yes	None		No	Dont know/unsure	Dont know/unsure	No	No	No	No	Dont know/unsure	Dont know/unsure	No	No	No	Not applicable	Online webinar	Dont know/unsure	y	y	y	y	y	n	y	n	y	y	n	n	n	y	n	n	n	n	n	n	Personnel Funds	Vector control	Dont know/unsure
Other	Urban	100,000+	Environmental Health Role	Masters degree	10+ years	Yes	Vector collections	Yes	Mosquitos	Summer	No	No	No	Yes	Yes	Yes	No	Yes	Dont know/unsure	Yes	Dont know/unsure	Yes	Yes	Other	Insecticide resistance testing	y	y	y	y	y	y	y	n	n	n	n	n	y	y	n	y	y	y	y	n	Personnel Funds	Other	Dont know/unsure
Other	Urban	100,000+	Environmental Health Role	Bachelors degree	0-5 years	Yes	Vector collections	Yes	Mosquitos	Summer	No	Dont know/unsure	No	Yes	Yes	Yes	Yes	Dont know/unsure	Dont know/unsure	Yes	No	Not applicable	Not applicable	In person, onsite training	Dont know/unsure	y	y	n	y	y	n	y	n	n	n	n	n	y	y	n	n	y	y	n	n	Personnel Funds	Vector control	Within 72 hours
County	Urban	100,000+	Epidemiologist	Doctoral or professional degree (MD, DO, PharmD, etc.)	0-5 years	Yes	Vector collections	Yes	Mosquitos	Summer	No	Dont know/unsure	Dont know/unsure	Yes	Yes	Yes	Yes	Yes	Yes	Yes	Dont know/unsure	Not applicable	Not applicable	In person, onsite training	Insecticide resistance testing	y	y	n	n	y	n	y	y	y	n	n	n	y	y	y	n	n	y	y	n	Resources	Vector surveillance	Dont know/unsure
County	Urban	10-50,000	Environmental Health Role	Masters degree	10+ years	No		Yes	Mosquitos		No	Dont know/unsure	No	No	Dont know/unsure	Yes	Yes	Yes	Yes	No	Yes	Not applicable	Not applicable	In person, onsite training	Insecticide resistance testing	n	n	n	n	n	n	n	n	n	n	n	n	y	y	n	n	n	n	y	y	Resources	Vector control	Dont know/unsure
County	Urban	100,000+	Epidemiologist	Bachelors degree	10+ years	Yes	Vector collections	Yes	Mosquitos	All year	Yes	No	No	No	Dont know/unsure	Yes	Dont know/unsure	Yes	Yes	No	Dont know/unsure	Not applicable	Not applicable	Online webinar	Insecticide resistance testing	y	y	n	n	y	n	y	y	y	y	y	y	y	y	n	n	n	n	y	y	Resources	Vector surveillance	Dont know/unsure
County	Rural	51-100,000	Epidemiologist	Masters degree	10+ years	No		Yes	None		No	Dont know/unsure	No	Yes	Yes	Dont know/unsure	Yes	Yes	Yes	Yes	Yes	Not applicable	Not applicable	Online webinar	Dont know/unsure	y	y	y	n	y	n	n	n	n	n	n	n	n	y	n	n	n	y	n	n	Other	Vector control	Within 72 hours
County	Urban	100,000+	Environmental Health Role	Masters degree	6-10 years	Yes	Vector collections	Yes	None	Summer	No	No	No	No	No	No	No	Dont know/unsure	Dont know/unsure	No	Dont know/unsure	Not applicable	Not applicable	Other	Insecticide resistance testing	y	y	y	y	y	n	y	n	n	n	y	y	n	y	n	n	n	n	y	n	Personnel Funds	Other	Dont know/unsure
County	Frontier	<10,000	Administrator	Masters degree	6-10 years	No		Yes	None		No	Dont know/unsure	No	No	Yes	No	No	Yes	No	Yes	Dont know/unsure	Not applicable	Not applicable	In person, onsite training	Pathogen testing	y	y	y	y	y	y	y	n	n	n	n	y	n	y	y	n	n	y	n	y	Resources	Vector testing	Not at all
County	Frontier	<10,000	Administrator	Bachelors degree	6-10 years	No		No	Mosquitos		Yes	Dont know/unsure	No	Yes	Dont know/unsure	Yes	No	Yes	Yes	No	No	Not applicable	Not applicable	Online webinar	Dont know/unsure	y	y	y	y	y	y	n	n	n	n	n	n	y	y	n	n	n	n	n	n	Other	Other	Within 24 hours
County	Rural	10-50,000	Administrator	Masters degree	0-5 years	No		Yes	None		No	Dont know/unsure	No	No	Yes	Yes	Dont know/unsure	Yes	Yes	Yes	Dont know/unsure	Not applicable	Not applicable	In person, onsite training	Dont know/unsure	y	y	n	y	y	y	n	n	n	y	n	n	n	y	n	n	n	n	n	n	Personnel Funds	Vector surveillance	Within 72 hours
County	Rural	10-50,000	Environmental Health Role	Bachelors degree	0-5 years	No		No	Mosquitos		No	Dont know/unsure	No	No	No	No	No	Dont know/unsure	Dont know/unsure	No	Yes	Not applicable	Not applicable	Online webinar	Dont know/unsure	n	n	n	n	y	y	y	y	n	n	y	y	y	y	n	n	n	n	n	n	Other	Vector surveillance	Within 72 hours
Other	Urban	51-100,000	Epidemiologist	High school diploma or equivalent	10+ years	No		No	None		No	No	No	Dont know/unsure	Dont know/unsure	No	No	Yes	Yes	No	Dont know/unsure	Not applicable	Not applicable	Online webinar	Dont know/unsure	y	y	n	y	y	n	y	n	n	n	n	n	n	n	n	n	n	n	n	n	Other	Dont know/unsure	Dont know/unsure
County	Rural	51-100,000	Epidemiologist	Masters degree	6-10 years	No	Other	Yes	None	Summer	No	Dont know/unsure	No	Dont know/unsure	Yes	Yes	No	Dont know/unsure	Dont know/unsure	No	No	Not applicable	Not applicable	In person, onsite training	Dont know/unsure	y	y	y	n	n	n	y	n	y	n	n	n	n	y	n	n	n	n	n	n	Personnel Funds	Vector surveillance	Dont know/unsure
County	Urban	10-50,000	Public Health Nurse	Bachelors degree	0-5 years	Yes	Vector collections	No	Mosquitos	All year	No	No	No	Yes	Yes	Yes	Yes	Yes	Yes	No	Dont know/unsure	Not applicable	Yes	In person, onsite training	Dont know/unsure	y	y	y	y	y	n	y	n	n	n	y	n	y	y	y	y	y	y	n	n	Resources	Vector testing	Within 24 hours
County	Rural	10-50,000	Public Health Nurse	Masters degree	10+ years	No		No	Bed bugs		No	Dont know/unsure	No	No	No	No	No	Yes	No	No	No	Not applicable	Not applicable	Online webinar	Dont know/unsure	y	y	n	y	y	n	y	n	n	n	n	n	n	y	n	n	n	n	n	n	Personnel Funds	Vector surveillance	Dont know/unsure
County	Urban	51-100,000	Environmental Health Role	Masters degree	10+ years	No		Yes	Mosquitos		Yes	Dont know/unsure	No	Yes	Dont know/unsure	Dont know/unsure	No	Dont know/unsure	No	No	Dont know/unsure	Yes	Yes	Multiple day workshop, offsite	Insecticide resistance testing	y	y	n	n	y	y	y	n	n	n	y	n	y	y	n	n	n	n	y	n	Resources	Insecticide resistance evaluations	Within 72 hours
County	Urban	100,000+	Environmental Health Role	Masters degree	10+ years	No		No	None		No	No	No	No	No	No	No	Dont know/unsure	Yes	No	Yes	Not applicable	Not applicable	In person, onsite training	Pathogen testing	y	n	y	n	y	n	y	n	n	n	y	y	n	y	n	n	n	n	n	y	Resources	Vector surveillance	Dont know/unsure
